# Supplementary material for: Form of Supplemental Selenium Affects the Expression of mRNA Transcripts Encoding Selenoproteins, and Proteins Regulating Cholesterol Uptake, in the Corpus Luteum of Grazing Beef Cows
Source: Animals (Basel). 2022 Jan 27;12(3):313. doi: 10.3390/ani12030313 (PMC8833813; doi:10.3390/ani12030313)
Supplement: Supplementary file 1 [file animals-12-00313-s001.zip]

Archive with 1 entries (1 files):
- animals-1484171-supplementary.pdf
